# Supplementary material for: Genome sequencing and comparison of five Tilletia species to identify candidate genes for the detection of regulated species infecting wheat
Source: IMA Fungus. 2019 Jul 24;10:11. doi: 10.1186/s43008-019-0011-9 (PMC7184893; doi:10.1186/s43008-019-0011-9)
Supplement: Supplementary file 1 — Table S1. NGS datasets generated in the study. (XLSX 12 kb) [file 43008_2019_11_MOESM1_ESM.xlsx]

## Sheet: BioProj_Sample and LocusTag
Table S1. NGS datasets generated in the study
Species	Strain number	NCBI BioProject	NCBI Genome Master Record	Version described in this paper	Sequencing method	Sample type	Total number of reads	NCBI SRA Accession for raw data
Tilletia caries	DAOMC 238032	PRJNA317434	LWDD00000000	LWDD02000000	Hiseq Paired-End	DNA	14311341 x 2	SRR3337315
					Hiseq Paired-End	DNA	15203213 x 2	SRR3337316
					Hiseq Paired-End	RNA	5369989 x 2	SRR3337311
Tilletia controversa	DAOMC 236426	PRJNA317433	LWDE00000000	LWDE02000000	Hiseq Paired-End	DNA	9702647 x 2	SRR3337317
					Hiseq Paired-End	DNA	13186085 x 2	SRR3337319
					Hiseq Paired-End	RNA	6509086 x 2	SRR3337313
					Miseq Paired-End	DNA	7131783 x 2	SRR6305999
					Miseq Paired-End	DNA	7329906 x 2	SRR6306000
					PacBio SMRT	DNA	427+6874+928	SRR6305997
					PacBio SMRT	DNA	1745+27932+4054	SRR6305998
Tilletia controversa	DAOMC 238052	PRJNA393324	RDSE00000000	RDSE01000000	Miseq Paired-End	DNA	5551532 x 2	SRR6305452
Tilletia laevis	DAOMC 238040	PRJNA393335	RDSG00000000	RDSG01000000	Miseq Paired-End	DNA	8158162 x 2	SRR6305451
Tilletia laevis	ATCC 42080	PRJNA393337	RDSF00000000	RDSF01000000	Miseq Paired-End	DNA	4683047 x 2	SRR6305450
Tilletia indica	DAOMC 236416	PRJNA314779	LWDF00000000	LWDF02000000	Hiseq Paired-End	DNA	9709360 x 2	SRR3286921
					Hiseq Paired-End	DNA	37001111 x 2	SRR3286931
					Hiseq Paired-End	RNA	13180326 x 2	SRR3289824
Tilletia indica	DAOMC 236408	PRJNA393304	RDSI00000000	RDSI01000000	Miseq Paired-End	DNA	5934162 x 2	SRR6305449
Tilletia indica	DAOMC 236414	PRJNA393317	RDSJ00000000	RDSJ01000000	Miseq Paired-End	DNA	8605625 x 2	SRR6305448
Tilletia walkeri	DAOMC 236422	PRJNA314785			Hiseq Paired-End	DNA	13342499 x 2	SRR3286971
					Hiseq Paired-End	RNA	5636070 x 2	SRR3289831
Tilletia walkeri	DAOMC 238049	PRJNA393320	RDSH00000000	RDSH01000000	Miseq Paired-End	DNA	4651999 x 2	SRR6305426
					Miseq Paired-End	DNA	3170357 x 2	SRR6305427
